# Supplementary material for: Monitoring Anti-PEG Antibodies Level upon Repeated Lipid Nanoparticle-Based COVID-19 Vaccine Administration
Source: Int J Mol Sci. 2022 Aug 9;23(16):8838. doi: 10.3390/ijms23168838 (PMC9408675; doi:10.3390/ijms23168838)
Supplement: Supplementary file 1 [file ijms-23-08838-s001.zip]

Archive with 4 entries (2 files):
- ijms-1829939-supplementary/
- ijms-1829939-supplementary/supplementary material/
- ijms-1829939-supplementary/supplementary material/Supplementary material-Figure S1.pdf
- ijms-1829939-supplementary/supplementary material/Supplementary material-raw data.xlsx
