# Supplementary material for: Monitoring Anti-PEG Antibodies Level upon Repeated Lipid Nanoparticle-Based COVID-19 Vaccine Administration
Source: Int J Mol Sci. 2022 Aug 9;23(16):8838. doi: 10.3390/ijms23168838 (PMC9408675; doi:10.3390/ijms23168838)
Supplement: Supplementary file 1 [file ijms-23-08838-s001.zip › ijms-1829939-supplementary/supplementary material/Supplementary material-raw data.xlsx]

## Sheet: summary_IgG
mean value expressed as UL antiPEG IgG /mL donor serum (dilution 1:20 for all samples)
	A	D	d0	d1	d2	d3
		1	115.901	911.318	1211.55	917.519
		2	215.901	140	164.969	133.023
		3		630.698	550.683	222.37
		4		637.674	258.758	933.023
		5	495.404	119.845	241.988	177.984
		6	133.292	98.1395	150.062	102.857
		7		121.395	194.04
		8			323.975	564.348
		9			205.342	1015.28
		10	463.106	155.504	205.342	259.38
		11	715.901	102.791	163.106	203.566
		12	114.658		346.335
		13	379.255	542.326	434.534	548.527
		14	480.497		772.422
		15	423.354		282.981
		16	591.677		234.534
		17	974.907		243.23
		18	1383.6		2819.63
		19	222.733	730.698	428.944
		20	871.18	353.953	467.453
		21	474.172	153.953	123.841	225.166
		22	1452.98	393.488	531.126
		23	1009.93	85.7364	180.132
		24		89.6124	217.881	126.047
		25		163.256	249.818	1008.68
		26		142.016	247.394
		27		1952.09	1547.39
		28		440.465	346.788	589.302
		29		515.659	617.697	786.977
		30		2069.92	1580.12	1528.84
		31		157.519	533.775	186.755
		32		455.969		492.403
		33		172.248	311.008	269.147
		34		170.698	274.574	175.349
		35		980	1100.16	1510.23
		36				206.815
		37				312
		38	582.119		326.49	455.969
		39	101.325	1501.71	707.285
		40	646.358	249.767	237.748
		41	185.43	360.62	268.874	687.752
		42	752.318	63.3898	158.94	634.264
		43	194.04	914.884	558.94
		44	230.388	362.171		262.946
		45		443.876		419.627
		46			2503.31	1992.05
		47			524.503	399.338
		48			331.126	142.384
		49				658.278
		50				164.238
		51				418.543
		52				435.762
		53				282.781
		54				186.093
		55				457.616
		56				295.364
		57				219.205
		58				523.841
		59				1139.74
		60				803.472
		61				121.528
		62	57.0543	113.643	102.016	110.543
		63	1027.6	914.419	998.915	1010.54
		64	271.008	181.86	245.426	2097.36
		65		399.38	323.411	496.279
		66	263.594	215.156	233.125	261.25
		67	237.812	221.406	319.062	313.594
		68	981.55	1028.06
		69	241.24	221.085

## Sheet: summary_IgM
mean value expressed as UL antiPEG IgM /mL donor serum (dilution 1:20 for all samples)
	A	D	d0	d1	d2	d3
		1	0	626.364	963.045	1331.59
		2	0	960.909	72	680.068
		3		2031.82	887.821	298.269
		4		758.788	210.684	2348.74
		5	0	1006.36	178.567	644.814
		6	0	817.576	57.0746	441.552
		7		1433.94	706.667
		8			81.2537	2724.24
		9			0	707.522
		10	833.194	1184.81	130.209	952.271
		11	772	1132.95	0	1059.39
		12	479.164		406.03
		13	1579.76	2045.49	330.209	1749.56
		14	2433.19		413.791
		15	526.627		870.209
		16	0		227.224
		17	0		301.552
		18	0		118.269
		19	0	576.061	42.4478
		20	0	522.121	65.4328
		21	36.3636	494.242	0	512.121
		22	106.97	1684.55	242.121
		23	52.1212	559.394	146.364
		24	176.667	896.061	159.051	962.421
		25		1678.79		2446.63
		26		716.667
		27		552.424
		28		1114.24		1005.15
		29		887.273		669.559
		30		1270.91		1217.69
		31		1140.91	11.5152	657.576
		32		1621.21		2164.47
		33		316.364	617.017	804.136
		34		895.152	821.958	261.818
		35		918.788	952.727	1054.48
		36				1099.09
		37				570.909
		38	212.424		456.667	1769.56
		39	277.879	3544.55	804.242
		40	0	1605.76	0
		41	40	422.424	14.8485	376.678
		42	23.0303	499.394	105.175	893.287
		43	0	2536.36	82.4242
		44	403.427	1684.55	410.769	275.105
		45		690.303		631.403
		46			822.727	613.939
		47			495.758	533.636
		48			119.697	178.182
		49				1023.94
		50				503.03
		51				533.636
		52				1355.45
		53				1126.67
		54				166.364
		55				365.152
		56				1064.85
		57				384.848
		58				171.818
		59				387.879
		60				1799.39
		61				1322.42
		62	850.576	1712.61	2154.31	2526.85
	A	63	1521.42	1730.24	2184.47	1911.25
		64	790.915	587.864	908.542	1801.42
		65		1563.12	1717.02	1288.88
		66	482.797	397.483	573.357	438.741
		67	1032.45	938.741	1046.08	913.916
		68	1929.65	1833.5
		69	731.399	934.545
